# Supplementary material for: Discovery of Potential Neuroprotective Agents against Paclitaxel-Induced Peripheral Neuropathy
Source: J Med Chem. 2022 Mar 2;65(6):4767–82. doi: 10.1021/acs.jmedchem.1c01912 (PMC8958505; doi:10.1021/acs.jmedchem.1c01912)
Supplement: Supplementary file 1 — jm1c01912_si_001.csv [file jm1c01912_si_001.csv]

compound	SMILE	A: neurite outgrowth (% of control) of test compound (1000 nM) + paclitaxel (50 nM); B: neurite outgrowth (% of control) of paclitaxel (50 nM), A-B
CN001	O=C(O)CN1N=NC(CNC2=NC(N3CCOCC3)=CC(NC4CCN(CC5=CC=CC=C5)CC4)=N2)=C1	-6%
CN002	O=C(CCOCCCN1N=NC(CNC2=NC(N3CCOCC3)=CC(NC4CCN(CC5=CC=CC=C5)CC4)=N2)=C1)OC	-4%
CN003	CSCCCN1N=NC(CNC2=NC(N3CCOCC3)=CC(NC4CCN(CC5=CC=CC=C5)CC4)=N2)=C1	1%
CN004	OCCCN1N=NC(CNC2=NC(N3CCOCC3)=CC(NC4CCN(CC5=CC=CC=C5)CC4)=N2)=C1	1%
CN005	O=C(CCOCCCN1N=NC(CNC2=NC(N3CCOCC3)=CC(NC4CCN(CC5=CC=C(C=CC=C6)C6=C5)CC4)=N2)=C1)OC	-3%
CN006	NCCCN1N=NC(CNC2=NC(N3CCOCC3)=CC(NC4CCN(C(CCNC(C5(O)CC(O)C(O)C(O)C5)=O)=O)CC4)=N2)=C1	4%
CN007	O=C(CCNC(C1(O)CC(O)C(O)C(O)C1)=O)N(CC2)CCC2NC3=NC(NCC4=CN(CCCNCCO)N=N4)=NC(N5CCOCC5)=C3	7%
CN008	O=C(CCNC(C1(O)CC(O)C(O)C(O)C1)=O)N(CC2)CCC2NC3=NC(NCC4=CN(CCOCCN)N=N4)=NC(N5CCOCC5)=C3	4%
CN009	OCCCN1N=NC(CNC2=NC(N3CCOCC3)=CC(NC4CCN(CCC(OC)=O)CC4)=N2)=C1	15%
CN010	COCCCN1N=NC(CNC2=NC(N3CCOCC3)=CC(NC4CCN(CCC(OC)=O)CC4)=N2)=C1	5%
CN011	O=C(CCOCCCN1N=NC(CNC2=NC(N3CCOCC3)=CC(NC4CCN(CCC(OC)=O)CC4)=N2)=C1)OC	4%
CN012	OCCCN1N=NC(CNC2=NC(N3CCOCC3)=CC(NC4CCN(CCP(O(CC)CC)([O])=O)CC4)=N2)=C1	9%
CN013	CC(O)(C)CCN1N=NC(CNC2=NC(N3CCOCC3)=CC(NC4CCN(CCP(O(CC)CC)([O])=O)CC4)=N2)=C1	6%
CN014	CC(O)CCN1N=NC(CNC2=NC(N3CCOCC3)=CC(NC4CCN(CCP(O(CC)CC)([O])=O)CC4)=N2)=C1	9%
CN015	O=P(CCN(CC1)CCC1NC2=NC(NCC3=CN(CCCOCCC(OC)=O)N=N3)=NC(N4CCOCC4)=C2)([O])O(CC)CC	3%
CN016	OCCCN1N=NC(CNC2=NC(N3CCOCC3)=CC(NC4CCN(CCP(O)(O)=O)CC4)=N2)=C1	21%
CN017	OCCCCCCNC1=NC(N2CCOCC2)=CC(NC3CCN(CCC(OC)=O)CC3)=N1	1%
CN018	OCCC(C=C1)=CC=C1CNC2=NC(N3CCOCC3)=CC(NC4CCN(CCP(O(CC)CC)([O])=O)CC4)=N2	3%
CN019	OCCC(C=C1)=CC=C1CNC2=NC(N3CCOCC3)=CC(NC4CCN(CCP(O)(O)=O)CC4)=N2	-2%
CN020	OCCN1N=NC(CNC2=NC(N3CCOCC3)=CC(NC4CCN(CCP(O)(O)=O)CC4)=N2)=C1	8%
CN021	OCCCCN1N=NC(CNC2=NC(N3CCOCC3)=CC(NC4CCN(CCP(O)(O)=O)CC4)=N2)=C1	11%
CN022	OCCCN1N=NC(CNC2=NC(N3CCCCC3)=CC(NC4CCN(CCP(O)(O)=O)CC4)=N2)=C1	6%
CN023	OCCCN1N=NC(CNC2=NC(N3CCSCC3)=CC(NC4CCN(CCP(O)(O)=O)CC4)=N2)=C1	4%
CN024	OCCCN1N=NC(CNC2=NC(N3CCS(CC3)(=O)=O)=CC(NC4CCN(CCP(O)(O)=O)CC4)=N2)=C1	7%
CN025	CC(O)CN1N=NC(CNC2=NC(N3CCOCC3)=CC(NC4CCN(CCP(O)(O)=O)CC4)=N2)=C1	4%
CN026	CC(O)CCN1N=NC(CNC2=NC(N3CCOCC3)=CC(NC4CCN(CCP(O)(O)=O)CC4)=N2)=C1	11%
CN027	CC(C)(O)CCN1N=NC(CNC2=NC(N3CCOCC3)=CC(NC4CCN(CCP(O)(O)=O)CC4)=N2)=C1	5%
CN028	COCCCN1N=NC(CNC2=NC(N3CCOCC3)=CC(NC4CCN(CCP(O)(O)=O)CC4)=N2)=C1	-2%
